# Supplementary material for: Provenance and distribution of zinc in terrestrial planets
Source: Sci Rep. 2025 Nov 18;15:40546. doi: 10.1038/s41598-025-24419-4 (PMC12627581; doi:10.1038/s41598-025-24419-4)
Supplement: Supplementary file 1 — Supplementary Material 1 [file 41598_2025_24419_MOESM1_ESM.xlsx]

## Sheet: εZn Data
Supplementray Data File
Compilation of εZn values based on mass-independent iZn/68Zn ratios internaly normalized to 64Zn/68Zn for meteorite, martian, lunar and BSE samples. The orange shading highlights meteorite group means/values that were included in the modeling of the Zn mass balance, with results shown in Fig. 3.
Sample name	Group	Provenance	ε66Zn	±	ε67Zn	±	Reference
Orgueil	CI	CC	0.21	0.03	-0.08	0.06	Steller et al. (2022)
Orgueil	CI	CC	0.32	0.06	-0.07	0.06	This study
Orgueil	CI	CC	0.09	0.28	-0.15	0.07	Martins et al. (2023)
Orgueil	CI	CC	0.33	0.049	0.02	0.122	Martins et al. (2024)
Orgueil	CI	CC	0.33	0.02	-0.15	0.09	Savage et al. (2022)
Orgueil	CI	CC	0.52	0.12			Paquet et al. (2023)
Orgueil mean		CC	0.3	0.106875
Alais	CI	CC	0.35	0.19			Paquet et al. (2023)
Ryugu	CI	CC	0.33	0.04			Paquet et al. (2023)
CI mean		CC	0.326667	0.0410961
Jblilet Winselwan	CM2	CC	0.24	0.02	-0.12	0.07	Steller et al. (2022)
Jblilet Winselwan	CM2	CC	0.22	0.1	-0.16	0.1	Martins et al. (2023)
Jblilet Winselwan mean		CC	0.23	0.1	-0.14	0.1
Murchison	CM2	CC	0.32	0.09	-0.15	0.09	Martins et al. (2024)
Murchison	CM2	CC	0.15	0.4	-0.22	0.05	Martins et al. (2023)
Murchison	CM2	CC	0.42	0.08	-0.21	0.28	Savage et al. (2022)
Murchison	CM2	CC	0.29	0.1			Paquet et al. (2023)
Murchison mean		CC	0.295	0.096566
Winchcombe	CM2	CC	0.19	0.11	-0.16	0.1	Martins et al. (2024)
CM mean		CC	0.238333	0.0865384
MIL 090025	CO3	CC	0.23	0.09	0.06	0.11	Martins et al. (2023)
Lancé	CO3.4	CC	0.25	0.04	-0.14	0.1	Savage et al. (2022)
Kainsaz	CO3	CC	0.23	0.03	-0.1	0.04	Steller et al. (2022)
CO mean		CC	0.236667	0.0188562
Allende	CV3	CC	0.23	0.05	-0.07	0.09	Martins et al. (2023)
Allende	CV3	CC	0.37	0.01	-0.19	0.29	Savage et al. (2022)
Allende	CV3	CC	0.25	0.01	-0.13	0.03	Steller et al. (2022)
Allende	CV3	CC	0.325	0.0895824			Paquet et al. (2023)
Allende mean		CC	0.29375	0.0564994
NWA 4502	CV3	CC	0.26	0.09	0	0.07	Martins et al. (2023)
LAR 12002	CV3	CC	0.31	0.15	0.03	0.17	Martins et al. (2023)
Vigarano	CV3	CC	0.28	0.02	-0.09	0.05	Steller et al. (2022)
CV mean		CC	0.285938	0.0183579
Canyon Diablo	IAB	NC	-0.2	0.08	0.13	0.07	Martins et al. (2023)
Canyon Diablo	IAB	NC	-0.32	0.04	0.03	0.06	Steller et al. (2022)
Canyon Diablo mean		NC	-0.26	0.13
Toluca	IAB	NC	-0.04	0.001	0.13	0.02	Martins et al. (2023)
Toluca	IAB	NC	-0.1	0.09	0.17	0.08	Martins et al. (2024)
Toluca mean		NC	-0.07	0.13
Nantan	IAB	NC	-0.15	0.19	0.13	0.15	Martins et al. (2024)
IAB mean		NC	-0.16	0.155778
Mt. Dooling	IC	NC	-0.41	0.04	-0.22	0.09	Steller et al. (2022)
Henbury	IIIAB	NC	-0.34	0.04	0.03	0.06	Steller et al. (2022)
Saint-Aubin	IIIAB	NC	-0.27	0.12	0.14	0.24	Steller et al. (2022)
IIIAB mean		NC	-0.305	0.12	0.085	0.24
Brownfield	H3	NC	-0.19	0.15	-0.01	0.11	Martins et al. (2023)
Forest Vale	H4	NC	-0.16	0.07	-0.01	0.13	Martins et al. (2023)
Beaver Creek	H5	NC	-0.32	0.06	-0.01	0.05	Steller et al. (2022)
Roosevelt	H3.4	NC	-0.187	0.013	-0.147	0.029	Savage et al. (2022)
H mean		NC	-0.21425	0.0621626	-0.04425	0.0593227
Tennasilm	L4	NC	-0.37	0.23	0.11	0.09	Martins et al. (2023)
Tennasilm	L4	NC	-0.11	0.06	0.34	0.13	Martins et al. (2024)
Tennasilim	L4	NC	-0.27	0.03	0.12	0.11	Steller et al. (2022)
Tennasilm mean		NC	-0.25	0.23	0.19	0.13
Saratov	L4	NC	-0.21	0.13	0.01	0.18	Martins et al. (2023)
Homestead	L5	NC	-0.08	0.13	0.12	0.16	Martins et al. (2023)
Umm Ruaba (B)	L4	NC	-0.28	0.05	0.23	0.11	Steller et al. (2022)
Bjurböle	L/LL4	NC	-0.2	0.03	0.04	0.04	Steller et al. (2022)
QUE 97008	L3.05	NC	-0.15	0.08	0.09	0.22	Savage et al. (2022)
L mean		NC	-0.195	0.0534894	0.113333	0.0633626
Bishunpur	LL3	NC	-0.08	0.11	0.17	0.12	Martins et al. (2023)
Soko Banja	LL4	NC	-0.06	0.16	0.26	0.17	Martins et al. (2023)
Soko Banja	LL4	NC	-0.24	0.05	0.16	0.17	Steller et al. (2022)
Soko Banja mean		NC	-0.15	0.16
NWA 5206	LL3.05	NC	-0.16	0.1	0.09	0.1	Steller et al. (2022)
Parnallee	LL3.6	NC	-0.32	0.04	0.06	0.09	Steller et al. (2022)
Ragland	LL3.6	NC	-0.2	0.06	0.14	0.14	Steller et al. (2022)
ALH 84126	LL3.4	NC	-0.13	0.03	0.11	0.05	Savage et al. (2022)
LL mean		NC	-0.173333	0.0610404	0.114	0.0342228
Indarch	EH4	NC	-0.17	0.1	0.14	0.09	Martins et al. (2024)
Indarch	EH4	NC	-0.16	0.11	0.2	0.1	Martins et al. (2023)
Indarch	EH4	NC	-0.19	0.03	0.11	0.05	Steller et al. (2022)
Indarch	EH4	NC	-0.12	0.04	-0.1	0.11	Savage et al. (2022)
Indarch mean		NC	-0.16	0.0254951	0.0875	0.112999
NWA 13299	EH3	NC	-0.16	0.08	0.14	0.17	Martins et al. (2024)
NWA 13299	EH3	NC	-0.23	0.1	0.11	0.17	Martins et al. (2023)
NWA 13299 mean		NC	-0.195	0.1	0.125	0.17
MIL 07028 EH3	EH3	NC	-0.27	0.08	-0.12	0.15	Martins et al. (2024)
PCA 91238 EH3	EH3	NC	-0.17	0.12	0.24	0.2	Martins et al. (2024)
LAR 06252 EH3	EH3	NC	-0.24	0.09	0.13	0.09	Martins et al. (2024)
Sahara 97072	EH3	NC	-0.18	0.03	0.07	0.06	Steller et al. (2022)
Abee	EH4	NC	-0.1	0.05	0.17	0.06	Savage et al. (2022)
EH mean		NC	-0.187857	0.0512596	0.100357	0.0387486
Almahata Sitta	EL6	NC	-0.17	0.03	0.06	0.08	Steller et al. (2022)
MAC 02837	EL3	NC	-0.15	0.08	0.07	0.14	Steller et al. (2022)
PCA 91020	EL3	NC	-0.17	0.02	0.1	0.05	Steller et al. (2022)
Atlanta*	EL6	NC	-0.255	0.024	0.398	0.068	Savage et al. (2022)
MAC 88136	EL3	NC	-0.16	0.07	0.07	0.11	Martins et al. (2024)
EL mean		NC	-0.1625	0.00829156	0.075	0.065192
NWA 11880	R3.5-4	NC	-0.23	0.07	0.17	0.13
NWA 11754	Ureilite	NC	-0.3	0.08	0.22	0.21	Martins et al. (2024)
NWA 11757	Ureilite	NC	-0.28	0.13	0.13	0.17	Martins et al. (2024)
NWA 11890	Ureilite	NC	-0.32	0.05	0.26	0.05	Martins et al. (2024)
ALH 77257	Ureilite	NC	-0.31	0.05	0.16	0.07	Steller et al. (2022)
EET 96293	Ureilite	NC	-0.33	0.05	0.18	0.11	Steller et al. (2022)
GRO 95575	Ureilite	NC	-0.34	0.06	0.08	0.07	Steller et al. (2022)
LAP 03587	Ureilite	NC	-0.36	0.02	0.14	0.07	Steller et al. (2022)
NWA 5938	Ureilite	NC	-0.33	0.05	0.13	0.17	Steller et al. (2022)
Ureilite mean		NC	-0.32125	0.0163698	0.1625	0.0375416
NWA 12265	Eucrite-melt breccia	NC	-0.35	0.32	0.04	0.15	Martins et al. (2024)
NWA 14443	Eucrite-unbrecciated	NC	-0.26	0.11	0.18	0.07	Martins et al. (2024)
NWA 8559	Howardite	NC	-0.339866	0.042012	-0.216834	0.0323393	Martins et al. (2024)
NWA 11395	Howardite	NC	-0.25	0.26	0.53	0.06	Martins et al. (2024)
Tatahouine	Diogenite	NC	-0.09	0.09			Fang et al. (2024)
Bilanga	Diogenite	NC	-0.08	0.16			Fang et al. (2024)
Johnstown	Diogenite	NC	-0.11	0.09			Fang et al. (2024)
NWA 5484	Diogenite	NC	-0.02	0.23			Fang et al. (2024)
Dho 700	Diogenite	NC	-0.3	0.2			Fang et al. (2024)
NWA 7831	Diogenite	NC	-0.33	0.14			Fang et al. (2024)
SAN 03473	Diogenite	NC	-0.08	0.15			Fang et al. (2024)
Y-74097	Diogenite	NC	-0.37	0.19			Fang et al. (2024)
Y 002875	Diogenite	NC	-0.27	0.08			Fang et al. (2024)
MIL 090159	Diogenite	NC	-0.41	0.17			Fang et al. (2024)
HED mean		NC	-0.232848	0.0668927
NWA 8287	Acapulcoite	NC	-0.25	0.07	0.16	0.1	Martins et al. (2024)
Djoua	Aubrite	NC	-0.39	0.08	0.27	0.27	Martins et al. (2024)
ALHA 77005	Shergottite	BSM	-0.104411	0.0923798	0.0352974	0.149115	This Study
ALHA 77005	Shergottite	BSM	-0.03	0.28			Paquet et al. (2023)
ALHA 77005 mean		BSM	-0.0672057	0.28
ALH 84001	OPX	BSM	-0.13	0.28			Paquet et al. (2023)
ALH 84001	OPX	BSM	-0.139779	0.0809881			This Study
ALH 84001 mean		BSM	-0.13489
DaG476	Shergottite	BSM	0.04	0			Paquet et al. (2023)
EETA 79001	Shergottite	BSM	-0.200955	0.0929184	-0.031376	0.1589	This Study
EETA 79001	Shergottite	BSM	-0.05	0.18			Paquet et al. (2023)
EETA 79001 mean		BSM	-0.125478	0.18
LAR 12095	Shergottite	BSM	-0.08	0.07	0.16	0.07	This Study
LAR 06319	Shergottite	BSM	-0.08	0.07			Paquet et al. (2023)
MIL 03346	Nakhlite	BSM	-0.257071	0.122602	0.0462958	0.120681	This study
MIL 03346	Nakhlite	BSM	-0.21	0.09	0.07	0.07	Kleine et al. (2023)
MIL 03346	Nakhlite	BSM	-0.17	0.11			Paquet et al. (2023)
MIL 03346 mean		BSM	-0.212357	0.0711713
MIL 090032	Nakhlite	BSM	-0.25	0.03			Paquet et al. (2023)
Nakhla	Nakhlite	BSM	-0.21	0.08	0.07	0.1	Kleine et al. (2023)
NWA 1195	Shergottite	BSM	-0.23	0.03	0.15	0.11	Kleine et al. (2023)
RBT 04262	Shergottite	BSM	-0.137639	0.0716542	0.0599592	0.090371	This Study
RBT 04262	Shergottite	BSM	-0.14	0.07			Paquet et al. (2023)
RBT 04262 mean		BSM	-0.13882	0.0716542
Tissint	Shergottite	BSM	-0.21	0.04	0.09	0.07	Kleine et al. (2023)
Tissint	Shergottite	BSM	-0.24	0.09			Paquet et al. (2023)
Tissint mean		BSM	-0.225	0.09
Zagami	Shergottite	BSM	-0.21	0.03	0.08	0.08	Kleine et al. (2023)
Zagami	Shergottite	BSM	-0.08	0.2			Paquet et al. (2023)
Zagami mean		BSM	-0.145	0.2
BSM mean		BSM	-0.142981	0.0442177
BCR-2		BSE	-0.07	0.03	0.04	0.05	Steller et al. (2022)
BCR-2		BSE	-0.038	0.034	-0.08	0.07	Savage et al. (2022)
BCR-2		BSE	0	0.04	0	0.05	Martins et al. (2024)
BCR-2		BSE	0	0.04	0	0.05	This study
BCR-2 mean		BSE	-0.027	0.0292746	-0.01	0.043589
BHVO-2		BSE	-0.07	0.02	0.01	0.04	Steller et al. (2022)
BHVO-2		BSE	-0.122738	0.105842	0.06	0.09	Martins et al. (2023)
BHVO-2		BSE	0.014	0.024	0	0.07	Savage et al. (2022)
BHVO-2		BSE	-0.07	0.15			Paquet et al. (2022)
BHVO-2 mean		BSE	-0.0621846	0.048972
JA-2		BSE	-0.09	0.02	0.03	0.08	Steller et al. (2022)
BTHO		BSE	-0.00666667	0.14702	0.01	0.15	Martins et al. (2023)
D-174		BSE	-0.0833333	0.075228	-0.1	0.19	Martins et al. (2023)
P6Bt		BSE	-0.0849647	0.0857154	0	0.08	Martins et al. (2023)
BIR-1		BSE	0.04	0.115	-0.08	0.13	Savage et al. (2022)
DTS-1		BSE	0.043	0.022	0.01	0.08	Savage et al. (2022)
BSE mean		BSE	-0.0338937	0.0363684
70017-587	High-Ti mare basalt	Moon	-0.112935	0.069808	0.0299613	0.0718555	This study
10017-423	High-Ti ilmenite basalt	Moon	0.294546	0.389462	0.442456	0.21278	This study
15016-254	Low-Ti olivine basalt	Moon	-0.0996297	0.302488	0.0157685	0.16477	This study
NWA 11182	Feldspathic breccia	Moon	0.183079	0.193687	0.398188	0.112072	This study
NWA 11898	Feldspathic breccia	Moon	-0.291542	0.0644861	-0.174302	0.0420963	This study
Moon mean		Moon	-0.00529625	0.190919	0.142414	0.213331
*outlier not included in mean
